# Supplementary material for: Effect of Strobilanthes tonkinensis Lindau Addition on Black Tea Flavor Quality and Volatile Metabolite Content
Source: Foods. 2022 Jun 7;11(12):1678. doi: 10.3390/foods11121678 (PMC9222377; doi:10.3390/foods11121678)
Supplement: Supplementary file 1 [file foods-11-01678-s001.zip]

Archive with 1 entries (1 files):
- foods-1718320-supplementary.pdf
